# Supplementary material for: The Regulation of Pea (Pisum sativum L.) Symbiotic Nodule Infection and Defense Responses by Glutathione, Homoglutathione, and Their Ratio
Source: Front Plant Sci. 2022 Mar 30;13:843565. doi: 10.3389/fpls.2022.843565 (PMC9006610; doi:10.3389/fpls.2022.843565)
Supplement: Supplementary file 2 [file Data_Sheet_2.xlsx]

## Sheet: Figure 7. Primary data
Figure 7
Sample	Gene	Mean relative expression	SEM
WT	Cyp15a	0.716283	0.0841705
WT + BSO	Cyp15a	1.46812	0.0499024
WT + BSO + GSH	Cyp15a	1.80612	0.153735
sym40-1	Cyp15a	0.659078	0.0392868
sym40-1 + BSO	Cyp15a	0.729474	0.0884908
sym40-1 + BSO + GSH	Cyp15a	0.795791	0.27642
sym33-3	Cyp15a	0.945202	0.105398
sym33-3 + BSO	Cyp15a	0.65253	0.0734636
sym33-3 + BSO + GSH	Cyp15a	0.548794	0.0105276
sym33-2	Cyp15a	0.596115	0.00168732
sym33-2 + BSO	Cyp15a	1.08821	0.0749694
sym33-2 + BSO + GSH	Cyp15a	0.819455	0.0266624
WT	EFD	0.0173076	0.000778361
WT + BSO	EFD	0.0165246	0.00152635
WT + BSO + GSH	EFD	0.0207393	0.00122831
sym40-1	EFD	0.0603104	0.000978646
sym40-1 + BSO	EFD	0.0578247	0.00722906
sym40-1 + BSO + GSH	EFD	0.0309211	0.00360662
sym33-3	EFD	0.00457444	0.000757536
sym33-3 + BSO	EFD	0.000892191	8.10334e-05
sym33-3 + BSO + GSH	EFD	0.00193061	6.77992e-05
sym33-2	EFD	0.00145928	3.09418e-05
sym33-2 + BSO	EFD	0.000884392	6.81163e-05
sym33-2 + BSO + GSH	EFD	0.000722197	2.72324e-05
WT	GSH1	0.0446274	0.00198072
WT + BSO	GSH1	0.1847	0.00313652
WT + BSO + GSH	GSH1	0.0764151	0.00108916
sym40-1	GSH1	0.0390066	0.00260102
sym40-1 + BSO	GSH1	0.234564	0.0127335
sym40-1 + BSO + GSH	GSH1	0.10749	0.00276907
sym33-3	GSH1	0.0805908	0.00698087
sym33-3 + BSO	GSH1	0.436883	0.0101416
sym33-3 + BSO + GSH	GSH1	0.114576	0.00778347
sym33-2	GSH1	0.050864	0.0036381
sym33-2 + BSO	GSH1	0.24882	0.00880993
sym33-2 + BSO + GSH	GSH1	0.137093	0.00852245
WT	GSHS	0.0098349	0.000990604
WT + BSO	GSHS	0.0310689	0.000221838
WT + BSO + GSH	GSHS	0.0212694	0.000703092
sym40-1	GSHS	0.00495044	0.000449614
sym40-1 + BSO	GSHS	0.0160104	0.00153785
sym40-1 + BSO + GSH	GSHS	0.00671855	0.000162681
sym33-3	GSHS	0.00928829	0.00089589
sym33-3 + BSO	GSHS	0.0629117	0.0039849
sym33-3 + BSO + GSH	GSHS	0.00803479	0.00331266
sym33-2	GSHS	0.00437716	0.000451623
sym33-2 + BSO	GSHS	0.0240291	0.00100828
sym33-2 + BSO + GSH	GSHS	0.00942399	0.000792723
WT	hGSHS	0.0288891	0.00332434
WT + BSO	hGSHS	0.0493395	0.00305972
WT + BSO + GSH	hGSHS	0.0411727	0.0040592
sym40-1	hGSHS	0.0606434	0.00570728
sym40-1 + BSO	hGSHS	0.0476694	0.00296263
sym40-1 + BSO + GSH	hGSHS	0.107354	0.0137646
sym33-3	hGSHS	0.0328869	0.00224745
sym33-3 + BSO	hGSHS	0.0237137	0.00152211
sym33-3 + BSO + GSH	hGSHS	0.0267188	0.000963905
sym33-2	hGSHS	0.128267	0.00123518
sym33-2 + BSO	hGSHS	0.0678328	0.00429346
sym33-2 + BSO + GSH	hGSHS	0.130251	0.0234706
WT	NF-YA1	0.111703	0.00445234
WT + BSO	NF-YA1	0.0874225	0.00660443
WT + BSO + GSH	NF-YA1	0.134396	0.0035342
sym40-1	NF-YA1	0.109708	0.00906036
sym40-1 + BSO	NF-YA1	0.112864	0.0117428
sym40-1 + BSO + GSH	NF-YA1	0.0927886	0.00585059
sym33-3	NF-YA1	0.0410383	0.00339867
sym33-3 + BSO	NF-YA1	0.00513713	0.000569199
sym33-3 + BSO + GSH	NF-YA1	0.0270754	0.00184191
sym33-2	NF-YA1	0.0173895	0.00112429
sym33-2 + BSO	NF-YA1	0.00953081	0.00281495
sym33-2 + BSO + GSH	NF-YA1	0.0101592	0.00227297
WT	PR1	0.204997	0.0191667
WT + BSO	PR1	0.408292	0.0316372
WT + BSO + GSH	PR1	0.467622	0.0337047
sym40-1	PR1	0.468179	0.0401122
sym40-1 + BSO	PR1	0.371187	0.0029294
sym40-1 + BSO + GSH	PR1	0.541079	0.0327487
sym33-3	PR1	1.90489	0.0462185
sym33-3 + BSO	PR1	0.589002	0.0205968
sym33-3 + BSO + GSH	PR1	1.05318	0.0685286
sym33-2	PR1	0.646566	0.0321346
sym33-2 + BSO	PR1	0.584875	0.0193562
sym33-2 + BSO + GSH	PR1	0.795258	0.128623
WT	PR10	0.147481	0.0145045
WT + BSO	PR10	0.258659	0.0188136
WT + BSO + GSH	PR10	0.319417	0.00433793
sym40-1	PR10	0.201972	0.01342
sym40-1 + BSO	PR10	0.302589	0.0205729
sym40-1 + BSO + GSH	PR10	0.395082	0.0124808
sym33-3	PR10	1.52198	0.13554
sym33-3 + BSO	PR10	0.290156	0.00299287
sym33-3 + BSO + GSH	PR10	1.17392	0.0459534
sym33-2	PR10	0.32376	0.0283203
sym33-2 + BSO	PR10	0.313052	0.0368385
sym33-2 + BSO + GSH	PR10	0.570833	0.083743
WT	TTP	0.676959	0.0524881
WT + BSO	TTP	1.00186	0.0902061
WT + BSO + GSH	TTP	1.12856	0.0680862
sym40-1	TTP	0.595475	0.031532
sym40-1 + BSO	TTP	0.598049	0.0128426
sym40-1 + BSO + GSH	TTP	0.613441	0.0365138
sym33-3	TTP	0.73897	0.0648585
sym33-3 + BSO	TTP	0.6078	0.0315815
sym33-3 + BSO + GSH	TTP	0.413634	0.00649705
sym33-2	TTP	0.648727	0.0478085
sym33-2 + BSO	TTP	0.749499	0.0659169
sym33-2 + BSO + GSH	TTP	0.552963	0.0313351

## Sheet: Fugure 7. Statistical analysis
Figure 7
treated roots with nodules vs. control roots with nodules for each gene	Significance (P-value <0.05)
treated BSO roots with nodules vs. treated BSO+GSH roots with nodules for each gene
Cyp15a
WT+BSO – WT	*
WT+BSO+GSH – WT	*
WT+BSO – WT+BSO+GSH	NS
sym40-1 + BSO – sym40-1	NS
sym40-1 + BSO + GSH – sym40-1	NS
sym40-1 + BSO – sym40-1 + BSO + GSH	NS
sym33-3 + BSO – sym33-3	NS
sym33-3 + BSO + GSH – sym33-3	*
sym33-3 + BSO – sym33-3 + BSO + GSH	NS
sym33-2 + BSO – sym33-2	*
sym33-2 + BSO + GSH – sym33-2	NS
sym33-2 + BSO – sym33-2 + BSO + GSH	NS
TTP
WT+BSO – WT	*
WT+BSO+GSH – WT	*
WT+BSO – WT+BSO+GSH	NS
sym40-1 + BSO – sym40-1	NS
sym40-1 + BSO + GSH – sym40-1	NS
sym40-1 + BSO – sym40-1 + BSO + GSH	NS
sym33-3 + BSO – sym33-3	NS
sym33-3 + BSO + GSH – sym33-3	*
sym33-3 + BSO – sym33-3 + BSO + GSH	*
sym33-2 + BSO – sym33-2	*
sym33-2 + BSO + GSH – sym33-2	NS
sym33-2 + BSO – sym33-2 + BSO + GSH	*
EFD
WT+BSO – WT	NS
WT+BSO+GSH – WT	NS
WT+BSO – WT+BSO+GSH	NS
sym40-1 + BSO – sym40-1	NS
sym40-1 + BSO + GSH – sym40-1	*
sym40-1 + BSO – sym40-1 + BSO + GSH	*
sym33-3 + BSO – sym33-3	NS
sym33-3 + BSO + GSH – sym33-3	NS
sym33-3 + BSO – sym33-3 + BSO + GSH	NS
sym33-2 + BSO – sym33-2	NS
sym33-2 + BSO + GSH – sym33-2	NS
sym33-2 + BSO – sym33-2 + BSO + GSH	NS
GSH1
WT+BSO – WT	*
WT+BSO+GSH – WT	*
WT+BSO – WT+BSO+GSH	*
sym40-1 + BSO – sym40-1	*
sym40-1 + BSO + GSH – sym40-1	*
sym40-1 + BSO – sym40-1 + BSO + GSH	*
sym33-3 + BSO – sym33-3	*
sym33-3 + BSO + GSH – sym33-3	*
sym33-3 + BSO – sym33-3 + BSO + GSH	*
sym33-2 + BSO – sym33-2	*
sym33-2 + BSO + GSH – sym33-2	*
sym33-2 + BSO – sym33-2 + BSO + GSH	*
GSHS
WT+BSO – WT	*
WT+BSO+GSH – WT	*
WT+BSO – WT+BSO+GSH	*
sym40-1 + BSO – sym40-1	*
sym40-1 + BSO + GSH – sym40-1	NS
sym40-1 + BSO – sym40-1 + BSO + GSH	*
sym33-3 + BSO – sym33-3	*
sym33-3 + BSO + GSH – sym33-3	NS
sym33-3 + BSO – sym33-3 + BSO + GSH	*
sym33-2 + BSO – sym33-2	*
sym33-2 + BSO + GSH – sym33-2	NS
sym33-2 + BSO – sym33-2 + BSO + GSH	*
hGSHS
WT+BSO – WT	NS
WT+BSO+GSH – WT	NS
WT+BSO – WT+BSO+GSH	NS
sym40-1 + BSO – sym40-1	NS
sym40-1 + BSO + GSH – sym40-1	*
sym40-1 + BSO – sym40-1 + BSO + GSH	*
sym33-3 + BSO – sym33-3	NS
sym33-3 + BSO + GSH – sym33-3	NS
sym33-3 + BSO – sym33-3 + BSO + GSH	NS
sym33-2 + BSO – sym33-2	*
sym33-2 + BSO + GSH – sym33-2	NS
sym33-2 + BSO – sym33-2 + BSO + GSH	*
NF-YA1
WT+BSO – WT	*
WT+BSO+GSH – WT	*
WT+BSO – WT+BSO+GSH	*
sym40-1 + BSO – sym40-1	NS
sym40-1 + BSO + GSH – sym40-1	*
sym40-1 + BSO – sym40-1 + BSO + GSH	*
sym33-3 + BSO – sym33-3	*
sym33-3 + BSO + GSH – sym33-3	*
sym33-3 + BSO – sym33-3 + BSO + GSH	*
sym33-2 + BSO – sym33-2	NS
sym33-2 + BSO + GSH – sym33-2	NS
sym33-2 + BSO – sym33-2 + BSO + GSH	NS
PR1
WT+BSO – WT	*
WT+BSO+GSH – WT	*
WT+BSO – WT+BSO+GSH	NS
sym40-1 + BSO – sym40-1	NS
sym40-1 + BSO + GSH – sym40-1	NS
sym40-1 + BSO – sym40-1 + BSO + GSH	NS
sym33-3 + BSO – sym33-3	*
sym33-3 + BSO + GSH – sym33-3	*
sym33-3 + BSO – sym33-3 + BSO + GSH	*
sym33-2 + BSO – sym33-2	NS
sym33-2 + BSO + GSH – sym33-2	*
sym33-2 + BSO – sym33-2 + BSO + GSH	*
PR10
WT+BSO – WT	*
WT+BSO+GSH – WT	*
WT+BSO – WT+BSO+GSH	NS
sym40-1 + BSO – sym40-1	NS
sym40-1 + BSO + GSH – sym40-1	*
sym40-1 + BSO – sym40-1 + BSO + GSH	NS
sym33-3 + BSO – sym33-3	*
sym33-3 + BSO + GSH – sym33-3	*
sym33-3 + BSO – sym33-3 + BSO + GSH	*
sym33-2 + BSO – sym33-2	NS
sym33-2 + BSO + GSH – sym33-2	*
sym33-2 + BSO – sym33-2 + BSO + GSH	*

## Sheet: Figure 10. Primary data
Figure 10
Sample	Gene	Mean relative expression	SEM
WT	Cyp15a	0.315557	0.0263163
WT + 0.1 mM GSH	Cyp15a	0.561954	0.0263937
WT + 1 mM GSH	Cyp15a	0.545964	0.0345456
sym40-1	Cyp15a	0.303943	0.0260497
sym40-1 + 0.1 mM GSH	Cyp15a	0.211701	0.0130795
sym40-1 + 1 mM GSH	Cyp15a	0.357232	0.0113903
sym33-3	Cyp15a	1.31344	0.112169
sym33-3 + 0.1 mM GSH	Cyp15a	1.48089	0.0512134
sym33-3 + 1 mM GSH	Cyp15a	2.97967	0.228658
WT	EFD	0.00353748	0.000144357
WT + 0.1 mM GSH	EFD	0.00540296	0.000453576
WT + 1 mM GSH	EFD	0.00461935	0.00031448
sym40-1	EFD	0.0657924	0.0035883
sym40-1 + 0.1 mM GSH	EFD	0.0295704	0.00358437
sym40-1 + 1 mM GSH	EFD	0.0724622	0.00829008
sym33-3	EFD	3.8918e-05	1.85414e-06
sym33-3 + 0.1 mM GSH	EFD	0.000689396	0.000259942
sym33-3 + 1 mM GSH	EFD	0.00038578	2.60204e-05
WT	GSH1	0.0217744	0.00141335
WT + 0.1 mM GSH	GSH1	0.0250417	0.00119936
WT + 1 mM GSH	GSH1	0.0174698	0.00146571
sym40-1	GSH1	0.0403186	0.0027638
sym40-1 + 0.1 mM GSH	GSH1	0.0472922	0.00392262
sym40-1 + 1 mM GSH	GSH1	0.0439549	0.00545644
sym33-3	GSH1	0.0662127	0.00306501
sym33-3 + 0.1 mM GSH	GSH1	0.0863879	0.00504578
sym33-3 + 1 mM GSH	GSH1	0.0846356	0.00562164
WT	GSHS	0.00756032	0.00050294
WT + 0.1 mM GSH	GSHS	0.00643128	0.000748634
WT + 1 mM GSH	GSHS	0.00562629	0.000172075
sym40-1	GSHS	0.00835738	0.00027296
sym40-1 + 0.1 mM GSH	GSHS	0.00849333	0.000645834
sym40-1 + 1 mM GSH	GSHS	0.0083341	0.000249384
sym33-3	GSHS	0.00757664	0.000905266
sym33-3 + 0.1 mM GSH	GSHS	0.0121291	0.000623646
sym33-3 + 1 mM GSH	GSHS	0.0133213	0.000717167
WT	hGSHS	0.0101831	0.000889332
WT + 0.1 mM GSH	hGSHS	0.0145527	0.000422397
WT + 1 mM GSH	hGSHS	0.0133659	0.000727432
sym40-1	hGSHS	0.0145916	0.000470904
sym40-1 + 0.1 mM GSH	hGSHS	0.0307483	0.00168078
sym40-1 + 1 mM GSH	hGSHS	0.0149714	0.000369149
sym33-3	hGSHS	0.137225	0.00962639
sym33-3 + 0.1 mM GSH	hGSHS	0.185693	0.0130404
sym33-3 + 1 mM GSH	hGSHS	0.157761	0.00536808
WT	NF-YA1	0.147727	0.0125632
WT + 0.1 mM GSH	NF-YA1	0.240745	0.0204117
WT + 1 mM GSH	NF-YA1	0.134287	0.00494135
sym40-1	NF-YA1	0.103815	0.00734984
sym40-1 + 0.1 mM GSH	NF-YA1	0.0907897	0.00313042
sym40-1 + 1 mM GSH	NF-YA1	0.133099	0.0198613
sym33-3	NF-YA1	0.0433703	0.00150795
sym33-3 + 0.1 mM GSH	NF-YA1	0.122728	0.00455741
sym33-3 + 1 mM GSH	NF-YA1	0.0454988	0.00302829
WT	PR1	0.230632	0.0219747
WT + 0.1 mM GSH	PR1	0.450852	0.0215004
WT + 1 mM GSH	PR1	0.363828	0.0136284
sym40-1	PR1	0.71613	0.0326616
sym40-1 + 0.1 mM GSH	PR1	0.407871	0.0376604
sym40-1 + 1 mM GSH	PR1	0.842701	0.132245
sym33-3	PR1	0.817931	0.0385664
sym33-3 + 0.1 mM GSH	PR1	0.895965	0.0640739
sym33-3 + 1 mM GSH	PR1	2.40325	0.299286
WT	PR10	0.0785059	0.00488515
WT + 0.1 mM GSH	PR10	0.101442	0.00380332
WT + 1 mM GSH	PR10	0.148679	0.00835922
sym40-1	PR10	0.257753	0.016142
sym40-1 + 0.1 mM GSH	PR10	0.449127	0.0263855
sym40-1 + 1 mM GSH	PR10	0.607645	0.0407473
sym33-3	PR10	1.32068	0.0800467
sym33-3 + 0.1 mM GSH	PR10	0.952158	0.337775
sym33-3 + 1 mM GSH	PR10	3.36036	0.219232

## Sheet: Figure 10. Statistical analysis
Figure 10
treated roots with nodules vs. control roots with nodules for each gene	Significance (P-value <0.05)
0.1 mM GSH treated roots with nodules vs. 1 mM GSH roots with nodules for each gene
Cyp15a
WT+ 0.1 mM GSH – WT	NS
WT+ 1 mM GSH – WT	NS
WT+ 0.1 mM GSH – WT+ 1 mM GSH	NS
sym40-1 + 0.1 mM GSH – sym40-1	*
sym40-1 + 1 mM GSH – sym40-1	NS
sym40-1 + 0.1 mM GSH – sym40-1 + 1 mM GSH	*
sym33-3 + 0.1 mM GSH – sym33-3	NS
sym33-3 + 1 mM GSH – sym33-3	*
sym33-3 + 0.1 mM GSH – sym33-3 + 1 mM GSH	*
EFD
WT+ 0.1 mM GSH – WT	*
WT+ 1 mM GSH – WT	*
WT+ 0.1 mM GSH – WT+ 1 mM GSH	NS
sym40-1 + 0.1 mM GSH – sym40-1	*
sym40-1 + 1 mM GSH – sym40-1	NS
sym40-1 + 0.1 mM GSH – sym40-1 + 1 mM GSH	*
sym33-3 + 0.1 mM GSH – sym33-3	*
sym33-3 + 1 mM GSH – sym33-3	NS
sym33-3 + 0.1 mM GSH – sym33-3 + 1 mM GSH	*
GSH1
WT+ 0.1 mM GSH – WT	NS
WT+ 1 mM GSH – WT	NS
WT+ 0.1 mM GSH – WT+ 1 mM GSH	NS
sym40-1 + 0.1 mM GSH – sym40-1	NS
sym40-1 + 1 mM GSH – sym40-1	NS
sym40-1 + 0.1 mM GSH – sym40-1 + 1 mM GSH	NS
sym33-3 + 0.1 mM GSH – sym33-3	*
sym33-3 + 1 mM GSH – sym33-3	*
sym33-3 + 0.1 mM GSH – sym33-3 + 1 mM GSH	NS
GSHS
WT+ 0.1 mM GSH – WT	NS
WT+ 1 mM GSH – WT	NS
WT+ 0.1 mM GSH – WT+ 1 mM GSH	NS
sym40-1 + 0.1 mM GSH – sym40-1	NS
sym40-1 + 1 mM GSH – sym40-1	NS
sym40-1 + 0.1 mM GSH – sym40-1 + 1 mM GSH	NS
sym33-3 + 0.1 mM GSH – sym33-3	*
sym33-3 + 1 mM GSH – sym33-3	*
sym33-3 + 0.1 mM GSH – sym33-3 + 1 mM GSH	NS
hGSHS
WT+ 0.1 mM GSH – WT	NS
WT+ 1 mM GSH – WT	NS
WT+ 0.1 mM GSH – WT+ 1 mM GSH	NS
sym40-1 + 0.1 mM GSH – sym40-1	*
sym40-1 + 1 mM GSH – sym40-1	NS
sym40-1 + 0.1 mM GSH – sym40-1 + 1 mM GSH	*
sym33-3 + 0.1 mM GSH – sym33-3	*
sym33-3 + 1 mM GSH – sym33-3	NS
sym33-3 + 0.1 mM GSH – sym33-3 + 1 mM GSH	*
NF-YA1
WT+ 0.1 mM GSH – WT	*
WT+ 1 mM GSH – WT	NS
WT+ 0.1 mM GSH – WT+ 1 mM GSH	*
sym40-1 + 0.1 mM GSH – sym40-1	NS
sym40-1 + 1 mM GSH – sym40-1	NS
sym40-1 + 0.1 mM GSH – sym40-1 + 1 mM GSH	NS
sym33-3 + 0.1 mM GSH – sym33-3	*
sym33-3 + 1 mM GSH – sym33-3	NS
sym33-3 + 0.1 mM GSH – sym33-3 + 1 mM GSH	*
PR1
WT+ 0.1 mM GSH – WT	NS
WT+ 1 mM GSH – WT	NS
WT+ 0.1 mM GSH – WT+ 1 mM GSH	NS
sym40-1 + 0.1 mM GSH – sym40-1	*
sym40-1 + 1 mM GSH – sym40-1	NS
sym40-1 + 0.1 mM GSH – sym40-1 + 1 mM GSH	*
sym33-3 + 0.1 mM GSH – sym33-3	NS
sym33-3 + 1 mM GSH – sym33-3	*
sym33-3 + 0.1 mM GSH – sym33-3 + 1 mM GSH	*
PR10
WT+ 0.1 mM GSH – WT	NS
WT+ 1 mM GSH – WT	NS
WT+ 0.1 mM GSH – WT+ 1 mM GSH	NS
sym40-1 + 0.1 mM GSH – sym40-1	*
sym40-1 + 1 mM GSH – sym40-1	*
sym40-1 + 0.1 mM GSH – sym40-1 + 1 mM GSH	*
sym33-3 + 0.1 mM GSH – sym33-3	NS
sym33-3 + 1 mM GSH – sym33-3	*
sym33-3 + 0.1 mM GSH – sym33-3 + 1 mM GSH	*
